# Supplementary material for: Deficiency of endothelial FGFR1 alleviates hyperoxia-induced bronchopulmonary dysplasia in neonatal mice
Source: Front Pharmacol. 2022 Nov 18;13:1039103. doi: 10.3389/fphar.2022.1039103 (PMC9716472; doi:10.3389/fphar.2022.1039103)
Supplement: Supplementary file 1 [file DataSheet1.ZIP]

Archive with 8 entries (7 files):
- Supplementary_Material/
- Supplementary_Material/.DS_Store
- Supplementary_Material/Figure s1.tif
- Supplementary_Material/Figure s2.tif
- Supplementary_Material/Figure s3.tif
- Supplementary_Material/Figure s4.tif
- Supplementary_Material/Supplementary_Material.docx
- Supplementary_Material/Supplementary_Material.pdf
